# Supplementary material for: Using JADES NIRCam photometry to investigate the dependence of stellar mass inferences on the IMF in the early universe
Source: Proc Natl Acad Sci U S A. 2024 Oct 8;121(42):e2317375121. doi: 10.1073/pnas.2317375121 (PMC11494360; doi:10.1073/pnas.2317375121)
Supplement: Supplementary file 2 — Dataset S01 (XLSX) [file pnas.2317375121.sd01.xlsx]

## Sheet: Prospector Fits
JADES + JEMS Filters
Name	JADES ID	redshift source	zspec	zphot	log(Mtotal) (b=1)	log(Mstar) (C03)	log(Mstar) (b=1)	log(Mstar) (Mlimit=3)	log (Age)	t1	t2	n	fIGM	Z*	Zgas	U
JADES-GS-53.16446-27.80218	110748	NIRSpec	8.471	8.49	8.04	8.11	7.76	7.6	7.98	0.28	0.29	0.13	0.94	-1.7	-0.66	-1.24
JADES-GS-53.15508-27.80177	110996	NIRSpec	7.29	7.87	8.71	8.65	8.36	8.83	8.32	0.06	0.07	0.12	1.03	-1.26	-1.59	-3.45
JADES-GS-53.17736-27.79213	116898	Fresco	6.796	6.8	8.72	8.74	8.41	8.43	8.17	0.32	0.29	0.24	1.13	-1.74	-0.5	-1.8
JADES-GS-53.16170-27.78539	122436	Fresco	7.233	7.28	8.76	9.22	8.45	8.42	8.06	0.15	0.17	-0.31	1.16	-0.25	-0.49	-1.85
JADES-GS-53.13804-27.78186	125246	Fresco	7.133	7.17	7.57	7.82	7.43	7.16	7.37	0.12	0.15	-0.6	1.04	-1.85	-0.4	-2.92
JADES-GS-53.14429-27.77985	126594	Fresco	7.9578	10.84	8.85	9.02	8.64	8.41	7.86	1.34	1.43	0.33	1	-0.25	-0.63	-1.25
JADES-GS-53.18627-27.77903	127088	Fresco	7.272	7.27	8.41	8.61	8.11	8.01	8.06	0.08	0.09	0.14	0.97	-0.09	-1.03	-2.65
JADES-GS-53.14988-27.77650	128771	NIRSpec	13.186	13.34	7.88	8.12	7.58	7.36	7.74	0.05	0.05	-0.12	0.97	-0.97	-0.97	-2.33
JADES-GS-53.17975-27.77464	130123	Fresco	7.273	7.26	8.43	8.6	8.19	8.33	7.9	0.49	0.45	0.08	1.04	-1.67	-0.59	-1.47
JADES-GS-53.16476-27.77462	130158	NIRSpec	11.667	11.7	8.55	8.72	8.26	8.07	7.89	0.12	0.12	-0.01	1.02	-0.94	-0.96	-2.14
JADES-GS-53.17954-27.77443	130282	Fresco	7.558	7.59	8.04	8.28	7.7	7.99	8.08	0.21	0.2	-0.07	0.99	-1.3	-0.69	-1.94
JADES-GS-53.15883-27.77349	131067	NIRSpec	10.409	10.82	8.05	8.21	7.72	7.42	7.98	0.07	0.07	-0.04	0.97	-1.05	-1.34	-2.09
JADES-GS-53.16554-27.77266	131752	Fresco	7.238	7.14	7.68	7.64	7.4	7.4	8.07	0.08	0.08	-0.07	0.9	-1.67	-0.63	-1.38
JADES-GS-53.15682-27.76716	137667	NIRSpec+Fresco	7.98	7.99	8.21	8.27	7.87	7.73	8.22	0.08	0.09	0	1.01	-1.21	-0.78	-1.32
JADES-GS-53.15750-27.76677	138006	Fresco	7.977	9.18	8.39	8.47	8.08	7.98	8.11	0.2	0.19	0.15	1.05	-1.67	-1.1	-1.49
JADES-GS-53.14590-27.82280	195913	Fresco	8.225	8.22	8.88	8.87	8.54	8.51	8.16	0.47	0.49	0.2	0.97	-1.43	-0.73	-1.42
JADES-GS-53.14584-27.82273	195914	Fresco	8.221	8.26	9.3	9.19	8.98	9.07	8.05	0.96	0.88	0.25	0.93	-1.38	-0.69	-1.45
JADES-GS-53.16482-27.78826	205478	Fresco	7.229	7.04	8.63	8.73	8.33	8.26	8.19	0.22	0.25	-0.05	1.12	-1.73	-0.83	-1.29
JADES-GS-53.16468-27.78823	205479	Fresco	7.214	7.18	9.13	9.08	8.78	8.58	8.35	0.38	0.4	-0.13	0.97	-1.49	-0.75	-2.11
JADES-GS-53.14555-27.78379	206996	Fresco	6.873	6.86	8.17	8.36	7.88	8.04	8.08	0.03	0.03	0.08	1.13	-1.57	-0.83	-2.06
JADES-GS-53.15890-27.76507	213084	Fresco	8.478	8.51	7.78	8.08	7.51	7.66	7.72	0.13	0.12	-0.33	0.8	-1.63	-0.69	-1.31
JADES Filters Only
Name	JADES ID	redshift source	zspec	zphot	log(Mtotal) (b=1)	log(Mstar) (C03)	log(Mstar) (b=1)	log(Mstar) (Mlimit=3)	log(Age)	t1	t2	n	fIGM	Z*	Zgas	U
JADES-GS-53.12162-27.86651	45200	Fresco	6.77	6.76	8.32	8.4	7.99	7.75	8.24	0.3	0.31	-0.09	0.99	-1.48	-0.73	-1.41
JADES-GS-53.14323-27.86641	45288	Fresco	7.443	7.18	8.9	9.01	8.59	8.6	8.24	0.41	0.42	0.08	1.08	-0.81	-0.65	-1.64
JADES-GS-53.11377-27.86237	51718	Fresco	7.953	8.02	7.74	7.96	7.48	7.49	7.8	0.13	0.16	0.09	1	-1.72	-0.76	-1.17
JADES-GS-53.10223-27.85925	57250	Fresco	8.259	8.45	8.33	8.36	7.99	9.78	8.06	0.04	0.04	0.05	1.03	-1.72	-0.94	-1.37
JADES-GS-53.08649-27.85919	57378	Fresco	7.952	8.48	8.66	8.67	8.36	8.27	8.02	0.36	0.35	0.04	1.13	-1.65	-0.83	-1.41
JADES-GS-53.13848-27.85853	58589	Fresco	8.216	8.03	8.04	8.11	7.7	7.63	8.07	0.05	0.05	-0.03	0.98	-1.59	-0.79	-1.37
JADES-GS-53.12002-27.85644	62446	Fresco	7.654	8.26	8.26	8.41	7.91	7.97	8.04	0.21	0.23	0.02	1.06	-1.52	-0.69	-1.35
JADES-GS-53.12021-27.85633	62600	Fresco	7.65	7.77	8.86	8.93	8.53	8.46	8.18	0.25	0.26	-0.19	1.01	-1.42	-0.67	-1.41
JADES-GS-53.10540-27.85388	66482	Fresco	6.905	6.92	8.08	8.05	7.79	7.78	8.21	0.19	0.21	0.04	0.99	-0.43	-0.63	-1.28
JADES-GS-53.08643-27.84553	76572	Fresco	7.383	7.38	7.99	8.03	7.75	7.69	7.94	0.28	0.28	0.09	0.97	-1.74	-0.66	-1.27
JADES-GS-53.11048-27.84190	79970	Fresco	7.652	7.69	8.15	8.22	7.83	7.66	8.2	0.14	0.15	-0.02	1.02	-1.37	-0.79	-1.78
JADES-GS-53.11493-27.83938	81867	Fresco	7.364	7.04	8.1	8.01	7.81	7.63	8.1	0.21	0.24	0.07	0.98	-1.71	-0.65	-1.32
JADES-GS-53.13342-27.83909	82060	Fresco	8.217	8.18	9.17	9.14	8.81	8.71	8.18	0.43	0.43	-0.01	0.97	-1.33	-0.9	-2.28
JADES-GS-53.07315-27.83312	86916	Fresco	7.067	7.19	8.61	8.74	8.37	8.32	8.17	0.45	0.48	0.27	1.03	-1.7	-0.61	-1.37
JADES-GS-53.06665-27.83186	87778	Fresco	7.055	7.11	8.17	8.35	7.89	8.07	7.89	0.14	0.18	-0.28	0.79	-1.42	-0.63	-1.43
JADES-GS-53.15632-27.83128	88172	Fresco	7.921	8.56	8.16	8.29	7.84	7.74	8.09	0.23	0.24	-0.02	1.03	-1.56	-0.71	-1.25
JADES-GS-53.16610-27.82750	90864	Fresco	7.292	7.51	8.1	8.22	7.77	7.78	8.15	0.22	0.24	0.1	0.94	-1.05	-0.65	-1.5
JADES-GS-53.08631-27.82396	93770	Fresco	7.601	7.33	8.04	8.37	7.81	7.92	7.71	0.17	0.18	0.18	0.82	-1.61	-0.82	-1.18
JADES-GS-53.16579-27.82178	95969	Fresco	7.229	7.29	8.15	8	7.83	7.74	8.17	0.31	0.33	0.14	0.96	-1.63	-0.67	-1.42
JADES-GS-53.16634-27.82155	96216	NIRSpec	12.532	15.12	8.22	8.46	7.95	7.61	7.83	0.1	0.1	0.04	0.99	-0.82	-1.07	-2.22
JADES-GS-53.07748-27.81928	98376	Fresco	7.0635	7.12	8.6	8.55	8.27	8.26	8.38	0.05	0.06	-0.01	1.04	-0.57	-0.89	-2.08
JADES-GS-53.17602-27.81739	99915	Fresco	8.675	8.9	8.55	8.63	8.27	8.23	7.93	0.83	0.81	0.32	0.99	-1.75	-0.73	-1.25
JADES-GS-53.15579-27.81520	101683	NIRSpec	6.712	6.66	7.89	8.01	7.59	7.43	8.19	0.13	0.13	-0.03	1.07	-1.73	-0.79	-1.28
JADES-GS-53.08745-27.81492	101868	Fresco	7.85	7.94	8.62	8.72	8.36	8.23	7.85	0.3	0.39	0.03	1.05	-1.76	-0.64	-1.2
JADES-GS-53.09856-27.81024	105311	Fresco	7.348	7.32	7.99	8.1	7.75	7.56	7.91	0.27	0.29	0.03	0.94	-1.74	-0.62	-1.27
JADES-GS-53.16735-27.80750	107324	NIRSpec	9.696	9.47	8.31	8.32	8	7.77	8	0.06	0.06	-0.05	1.03	-1.56	-1.54	-2.29
JADES-GS-53.13907-27.80252	110547	Fresco	6.883	6.89	8.05	8.13	7.74	7.5	8.25	0.12	0.13	0.1	1.09	-1.18	-0.68	-1.38
JADES-GS-53.15283-27.80194	110895	NIRSpec	7.261	7.5	8.32	8.34	7.95	7.81	8.36	0.09	0.09	-0.04	1.03	-1.14	-1.45	-2.37
JADES-GS-53.18393-27.79999	112098	Fresco	7.255	7.43	8.49	8.5	8.15	8.03	8.22	0.15	0.15	-0.15	1	-1.65	-0.43	-2.65
JADES-GS-53.17685-27.79679	114111	Fresco	7.475	7	8.19	8.31	7.89	7.74	8.12	0.14	0.15	-0.08	0.95	-1.65	-0.72	-1.91
JADES-GS-53.11818-27.79301	116352	Fresco	6.788	6.78	8.54	8.51	8.2	8.17	8.27	0.12	0.13	0.16	1.13	-1.4	-0.78	-1.26
JADES-GS-53.13563-27.79184	117085	Fresco	7.757	6.6	8.47	8.5	8.16	8.09	8.07	0.06	0.06	0.1	0.25	-1.79	-0.91	-1.46
JADES-GS-53.12717-27.78664	121233	Fresco	6.881	6.9	8.56	8.53	8.22	8.1	8.21	0.05	0.05	0.08	1.05	-0.73	-0.7	-1.39
JADES-GS-53.18224-27.77182	132571	Fresco	7.272	7.52	7.47	7.92	7.21	7.4	7.89	0.2	0.25	0	0.82	-1.71	-0.73	-1.23
JADES-GS-53.19311-27.77004	134552	Fresco	7.562	7.55	7.99	8.09	7.65	7.61	8.18	0.08	0.08	-0.07	1.06	-1.33	-0.73	-1.4
JADES-GS-53.15984-27.77004	134569	Fresco	6.866	6.92	7.95	8.01	7.64	7.57	8.16	0.01	0.01	0.06	0.95	-1.69	-0.63	-1.42
JADES-GS-53.13422-27.76891	135819	NIRSpec	7.043	7.07	7.8	7.91	7.49	7.45	8.08	0.01	0.01	-0.11	1.08	-1.72	-1.01	-1.57
JADES-GS-53.19207-27.76662	138085	NIRSpec	7.097	7.62	9.08	8.78	8.76	8.37	8.13	1.4	1.09	0.34	1.06	-1.48	-1.57	-2.17
JADES-GS-53.13969-27.76123	142127	Fresco	8.945	8.76	8.28	8.34	7.97	7.66	8.09	0.14	0.15	-0.06	0.99	-1.45	-1	-2.51
JADES-GS-53.18857-27.75788	144467	Fresco	6.999	7.03	7.87	7.89	7.61	7.41	8.07	0.18	0.2	0.06	0.94	-1.74	-0.64	-1.22
JADES-GS-53.18810-27.75198	148759	Fresco	7.563	7.33	8.2	8.22	7.87	7.76	8.12	0.17	0.17	0	1.08	-1.67	-0.73	-1.35
JADES-GS-53.18932-27.74583	151748	Fresco	7.233	7.11	7.99	8.01	7.64	7.48	8.28	0.07	0.08	-0.01	0.89	-1.36	-0.66	-1.6
JADES-GS-53.14635-27.74254	153152	Fresco	7.479	7.05	7.89	7.96	7.56	7.29	8.18	0.02	0.02	-0.07	0.3	-1.63	-0.96	-1.72
JADES-GS-53.17488-27.74187	153433	Fresco	6.9127	6.93	7.79	7.87	7.47	7.38	8.23	0.03	0.03	0	1.05	-1.55	-0.57	-1.59
JADES-GS-53.16957-27.73805	154775	Fresco	7.241	7.4	8.65	8.73	8.36	8.22	8.12	0.11	0.12	0.06	0.98	-1.64	-0.9	-1.48
JADES-GS-53.16190-27.73519	155593	Fresco	7.565	7.08	8.41	8.57	8.16	7.98	7.98	0.23	0.21	0.06	0.44	-1.74	-1.33	-1.53
JADES-GS-53.07688-27.86966	173624	Fresco	8.271	8.65	8.4	8.54	8.09	8.05	7.94	0.13	0.13	-0.02	0.94	-1.76	-0.85	-1.75
JADES-GS-53.06058-27.86602	175729	Fresco	7.883	8.29	8.57	8.59	8.24	8.08	8.16	0.15	0.15	0.04	1	-1.43	-0.77	-1.29
JADES-GS-53.06035-27.86354	177322	Fresco	7.88	8.26	8.55	8.69	8.23	8.03	8.2	0.16	0.17	0.04	0.99	-0.73	-0.7	-1.41
JADES-GS-53.06028-27.86353	177323	Fresco	7.886	8.02	8.03	8.11	7.79	7.54	8.01	0.19	0.25	0.18	0.93	-1.77	-0.76	-1.13
JADES-GS-53.07302-27.86139	178669	Fresco	7.0655	7.48	7.88	7.88	7.57	7.35	8.19	0.1	0.1	0.04	1.08	-1.61	-0.72	-1.3
JADES-GS-53.08740-27.86040	179483	Fresco	7.953	8.02	8.32	8.44	8.01	7.75	8.05	0.13	0.14	-0.03	0.99	-1.64	-0.77	-1.32
JADES-GS-53.08737-27.86031	179485	Fresco	7.957	8.14	8.98	9.13	8.67	8.48	8.12	0.23	0.23	0.26	1.02	-0.45	-0.64	-1.52
JADES-GS-53.07542-27.85520	183306	Fresco	7.219	7.08	8.13	8.13	7.84	7.83	8.01	0.16	0.16	0	0.65	-1.79	-0.73	-1.24
JADES-GS-53.06983-27.85313	184824	Fresco	6.925	6.95	7.84	7.96	7.54	7.44	8.13	0.11	0.13	-0.11	1.01	-1.63	-0.66	-1.29
JADES-GS-53.10604-27.84822	187025	Fresco	6.908	6.92	9.15	9.54	8.97	9.14	7.7	1.03	0.84	0.37	1.12	-1.85	-0.76	-1.1
JADES-GS-53.10529-27.84790	187193	Fresco	6.906	6.88	8.56	8.6	8.24	8.03	8.31	0.02	0.03	-0.07	1.07	-0.77	-0.68	-1.82
JADES-GS-53.09017-27.84211	189345	Fresco	7.054	7.06	8.42	8.61	8.14	8.28	8.04	0.13	0.12	0.01	1.05	-1.66	-1.27	-2.51
JADES-GS-53.13676-27.83745	190996	Fresco	8.22	8.14	8.39	8.44	8.1	7.9	8.13	0.15	0.17	0.08	1.02	-1.36	-0.87	-1.47
JADES-GS-53.15717-27.83709	191095	Fresco	7.6666	8.15	8.48	8.6	8.15	8.19	8.15	0.3	0.32	0.14	0.92	-1.33	-0.68	-1.4
JADES-GS-53.15861-27.83407	192042	Fresco	8.903	9.11	8.84	8.89	8.51	8.15	8.1	0.17	0.17	0.16	1.01	-1.62	-1.28	-1.99
JADES-GS-53.10143-27.82090	196565	Fresco	6.889	6.92	9.12	9.15	8.78	8.7	8.3	0.2	0.18	0.24	1.16	-0.9	-0.73	-1.66
JADES-GS-53.09913-27.82053	196661	Fresco	6.89	7.05	9.3	9.22	9.05	9.42	8.32	0.3	0.28	0.31	1.14	-1.62	-0.7	-2.03
JADES-GS-53.18404-27.79783	203038	Fresco	7.259	7.4	8	8.04	7.69	7.47	8.2	0.22	0.24	0.06	1.02	-1.6	-0.68	-1.34
JADES-GS-53.19105-27.79731	203173	Fresco	7.263	7.5	8.77	8.69	8.45	8.32	8.22	0.41	0.39	0.18	0.81	-1.61	-0.95	-1.9
JADES-GS-53.18375-27.79389	203955	Fresco	7.261	7.09	8.6	8.69	8.28	8.3	8.1	0.26	0.25	-0.37	1.04	-1.57	-0.82	-1.97
JADES-GS-53.11353-27.79348	204022	Fresco	7.17	6.97	8.21	8.49	8.01	7.99	7.48	0.29	0.37	0.02	0.57	-1.8	-0.63	-1.11
JADES-GS-53.18301-27.78945	205144	Fresco	7.194	7.45	8.42	8.33	8.08	8.01	8.3	0.24	0.25	0.03	1.04	-1.28	-0.77	-1.73
JADES-GS-53.18354-27.77015	211388	Fresco	8.385	8.49	8.89	9.03	8.71	8.74	7.75	1.12	0.96	0.36	1.04	-1.83	-0.87	-1.16
JADES-GS-53.19355-27.76663	212553	Fresco	7.241	7.37	7.55	7.73	7.31	6.92	7.82	0.32	0.35	0.04	0.85	-1.75	-0.67	-1.23
JADES-GS-53.17869-27.75126	216608	Fresco	7.563	7.07	9.23	9.37	8.92	8.75	8.19	0.3	0.32	0.23	1.03	-1.45	-1.6	-2.65
JADES-GS-53.16241-27.75070	216763	Fresco	7.045	7.04	7.9	7.86	7.59	7.57	8.14	0.08	0.08	-0.13	1.03	-1.65	-0.59	-1.58
JADES-GS-53.17258-27.74392	217704	Fresco	7.566	7.08	9.5	9.54	9.24	9.1	7.92	0.56	0.5	0.17	0.22	-1.8	-1.38	-1.5
JADES-GS-53.18478-27.74404	217926	Fresco	6.894	6.97	9.35	9.5	9.14	9	7.95	1.81	2.05	0.3	0.79	-0.26	-0.57	-1.51
JADES-GS-53.16137-27.73766	219000	Fresco	6.812	6.87	10.48	10.67	10.23	10.14	8.19	1.99	2.84	0.37	0.82	-0.21	-0.68	-1.31
JADES-GS-53.16869-27.73720	219057	Fresco	7.239	7.09	8.36	8.32	8.07	7.94	8.16	0.19	0.24	0.03	0.99	-1.72	-0.63	-1.56
JADES-GS-53.16781-27.73614	219195	Fresco	7.551	7.51	8.46	8.52	8.13	7.94	8.21	0.23	0.25	0.12	0.97	-1.49	-0.69	-1.34
JADES-GS-53.10019-27.75029	233965	Fresco	7.22	7.08	7.95	8.06	7.67	7.8	8.04	0.08	0.09	-0.08	0.24	-1.69	-0.69	-1.32
JADES-GS-53.07437-27.74524	234895	Fresco	7.062	7.05	7.9	7.93	7.57	7.43	8.21	0.02	0.03	-0.01	1.01	-1.48	-0.73	-1.66
JADES-GS-53.09161-27.73936	236107	Fresco	7.109	7.39	7.82	7.91	7.53	7.47	8.02	0.26	0.27	-0.07	1.04	-1.7	-0.65	-1.41
JADES-GS-53.10175-27.75214	245285	Fresco	6.826	6.94	7.98	8.08	7.64	7.67	8.23	0.03	0.04	-0.05	1.04	-1.17	-0.77	-2.23

## Sheet: Photometric Data
JADES + JEMS Filters					Values are nJys in a Kron radius aperture as used for Prospector fits.
Name	JADES ID	F090W	F090W unc	F115W	F115W unc	F150W	F150W unc	F182M	F182M unc	F200W	F200W unc	F210M	F210M unc	F277W	F277W unc	F335M	F335M unc	F356W	F356W unc	F410M	F410M unc	F430M	F430M unc	F444W	F444W unc	F460M	F460M unc	F480M	F480M unc
JADES-GS-53.16446-27.80218	110748	2.42551	3.04278	7.55248	2.01884	14.8508	2.11687	11.2198	2.01884	12.9627	2.01884	13.943	2.34563	13.471	1.17644	14.7055	2.07693	16.1216	1.49234	13.0716	1.75014	11.7281	3.70362	28.5397	1.44514	64.2687	5.0834	75.8879	4.10303
JADES-GS-53.15508-27.80177	110996	1.36889	1.68841	25.5259	1.28174	26.9057	1.73199	22.839	3.28242	22.0402	1.87723	23.311	3.60558	21.7134	1.37615	30.6819	1.7574	29.8105	1.30716	27.7772	1.70294	35.5475	6.86259	31.4445	1.43788	15.8312	9.15012	26.3247	6.78997
JADES-GS-53.17736-27.79213	116898	7.95189	3.9941	49.7447	3.18439	52.2864	3.88517	33.6957	7.04414	46.4768	4.32089	38.8517	9.36798	60.6377	2.33473	53.7388	2.91206	92.9536	2.10598	114.74	2.82129	35.9106	11.4376	67.5366	2.30568	45.3875	16.4121	34.9665	11.5466
JADES-GS-53.16170-27.78539	122436	-0.613639	4.57506	64.6318	3.02462	76.9772	3.38409	17.0657	19.3532	80.2451	2.99558	68.2628	4.97447	95.8584	2.55259	110.019	3.31147	104.21	2.14229	244.366	2.67968	114.376	8.78702	170.657	2.17497	99.1263	11.2198	90.4119	9.65846
JADES-GS-53.13804-27.78186	125246	0.911381	2.04425	14.8145	1.47782	17.9008	1.63758	10.7841	7.47986	12.2728	1.16192	16.0853	2.18223	43.2089	1.67389	12.4906	1.85181	15.6496	1.2999	43.2089	1.67389	10.0579	3.62737	26.4337	1.40157	14.3061	5.04709	9.62215	4.06672
JADES-GS-53.14429-27.77985	126594	0.0548281	2.53081	2.82855	2.44003	11.2561	2.20765	11.4013	1.92806	9.98525	3.56564	13.5436	2.28753	9.8037	1.43424	14.5603	2.19312	17.2109	1.61216	19.4258	1.89175	27.7408	4.3572	41.7565	1.56133	34.313	5.41019	35.1118	4.68399
JADES-GS-53.18627-27.77903	127088	-0.802451	4.28458	45.0244	3.73993	48.6554	3.70362	13.2531	11.365	42.8458	3.59106	43.9351	5.26495	43.9351	3.08272	50.834	3.51118	48.6554	2.37104	73.3462	3.00647	47.5661	7.80665	59.5484	2.58164	52.2864	9.8037	51.5602	8.60547
JADES-GS-53.14988-27.77650	128771	3.84886	0.969477	2.14955	0.864178	-0.308635	0.787927	13.3621	22.8753	7.66141	1.06388	9.87632	2.13503	7.58879	0.682628	6.39056	1.00216	6.82628	0.68989	6.02746	0.94406	4.42982	3.2207	6.5358	0.878702	6.8989	4.21196	-1.41609	3.54386
JADES-GS-53.17975-27.77464	130123	0.646318	4.82923	29.6653	3.66731	37.0362	4.24827	9.04119	17.5377	36.1285	4.82923	35.5838	6.78997	47.9292	3.15534	47.203	3.77624	47.5661	2.51991	170.294	2.90843	55.5543	9.69477	96.9477	2.63974	49.3816	12.7085	42.4827	10.2394
JADES-GS-53.16476-27.77462	130158	3.50028	2.14955	2.54896	2.00068	8.46023	2.22217	38.8517	31.5171	16.63	1.9208	19.8616	3.35504	22.6937	2.36015	16.3395	2.58527	18.9538	1.80098	14.996	2.76319	24.2551	5.37388	19.8253	2.26937	25.7438	7.04414	26.942	5.51912
JADES-GS-53.17954-27.77443	130282	0.824237	2.30568	9.36798	1.93532	14.5603	1.98616	44.2982	40.6672	9.33167	2.28753	8.75071	3.12266	12.418	1.37252	18.8086	1.92806	17.9371	1.26722	29.8468	1.53954	66.0842	5.33757	22.4396	1.42335	14.8871	7.33462	1.00216	5.91853
JADES-GS-53.15883-27.77349	131067	1.36526	1.35436	1.32531	1.22728	9.98525	1.33258	22.4033	16.6663	7.91558	1.16555	9.62215	2.08782	9.51322	1.46692	7.9882	1.7683	9.36798	1.15829	5.04709	1.81913	13.0716	3.88517	12.418	1.56496	3.50755	5.0834	5.59174	4.13934
JADES-GS-53.16554-27.77266	131752	3.29695	1.93169	13.8341	1.41609	12.418	1.51776	31.0087	31.5534	11.0382	1.35799	8.64178	2.36378	11.6192	1.64847	13.0353	1.92443	9.98525	1.28174	35.7653	1.94985	1.4996	4.21196	17.5377	1.83729	8.13344	5.41019	-0.0504709	4.75661
JADES-GS-53.15682-27.76716	137667	-2.97742	1.94622	14.1609	1.7683	20.5151	1.96074	48.6554	91.1381	12.6722	1.72472	12.2365	3.00647	16.8841	2.31295	16.049	2.66878	18.0461	1.74651	16.7752	2.75593	19.9705	5.11971	31.2266	2.28027	25.0902	6.71735	12.6722	6.10008
JADES-GS-53.15750-27.76677	138006	-2.76319	2.17134	11.1472	2.10235	23.9646	2.28027	12.0549	25.9253	18.5544	2.1314	19.2806	3.51118	20.4788	2.51265	19.1717	3.17349	19.7526	1.93532	19.208	2.81402	22.8027	5.48281	30.1736	2.33473	15.9401	7.11676	18.3729	6.39056
JADES-GS-53.14590-27.82280	195913	-1.06751	3.66731	7.69772	3.39135	27.7408	3.42403	20.4788	24.4003	26.3974	3.07909	18.5907	3.14082	25.889	2.47271	31.0087	2.80313	35.6201	2.04062	36.31	3.0573	34.4945	5.30126	53.3757	2.83218	129.99	6.93521	34.4582	4.86554
JADES-GS-53.14584-27.82273	195914	-0.0671735	5.59174	21.2777	4.86554	55.5543	5.26495	9.91263	6.39056	62.8163	4.86554	50.4709	5.04709	52.2864	3.77624	70.0783	4.10303	79.5189	3.15171	76.6141	4.50244	78.7927	7.73403	125.996	4.03041	312.629	9.4406	96.5846	6.97152
JADES-GS-53.16482-27.78826	205478	3.92148	4.75661	54.1019	4.17565	52.2864	4.42982	18.8812	58.4591	51.5602	4.68399	52.2864	5.22864	59.5484	3.38046	69.3521	5.22864	71.1676	3.84886	207.693	3.73993	34.3856	9.22274	116.918	3.09361	12.9264	11.5103	49.3816	9.98525
JADES-GS-53.16468-27.78823	205479	0.413934	4.53875	26.9057	3.84886	35.1844	4.24827	10.5299	5.4465	36.6731	4.50244	39.5779	4.79292	47.203	2.73051	63.9056	4.50244	64.6318	3.62737	123.454	3.35867	59.9115	8.64178	81.6975	2.9048	50.4709	11.0019	62.8163	10.0216
JADES-GS-53.14555-27.78379	206996	16.7389	3.07909	49.7447	2.28027	45.0244	2.4945	14.1246	19.4258	40.3041	2.98831	42.1196	3.61284	41.0303	2.15681	33.26	3.28242	58.4591	2.51991	78.0665	2.85033	14.8508	6.5358	48.6554	2.20765	24.1825	7.33462	11.5829	6.5358
JADES-GS-53.15890-27.76507	213084	1.98253	2.4945	13.2531	2.75593	22.839	2.39646	8.09713	2.76682	22.5848	2.47634	10.3483	4.39351	21.4229	1.88086	19.7163	2.65063	19.9342	1.67752	15.4681	2.0152	11.0746	6.42687	38.8517	1.69931	78.7927	8.38761	100.579	7.33462
JADES Filters Only
Name	JADES ID	F090W	F090W unc	F115W	F115W unc	F150W	F150W unc	F200W	F200W unc	F277W	F277W unc	F356W	F356W unc	F410M	F410M unc	F444W	F444W unc
JADES-GS-53.12162-27.86651	45200	4.82923	3.1626	7.37093	3.04278	20.8419	3.02462	13.3258	2.86486	17.9008	2.3311	39.2148	2.06967	42.4827	2.94111	24.3277	2.38557
JADES-GS-53.14323-27.86641	45288	3.38046	3.59469	25.8527	3.54749	19.1354	3.40588	23.42	3.60195	38.8517	3.77624	44.6613	3.24248	94.406	4.39351	74.7986	3.56201
JADES-GS-53.11377-27.86237	51718	3.61284	3.11177	17.3925	2.79587	17.0294	3.1154	16.6663	2.85033	16.2669	1.59038	15.3228	1.19823	14.5966	1.84092	34.4219	1.63758
JADES-GS-53.10223-27.85925	57250	2.60343	2.07693	24.0735	2.16771	39.941	2.20039	29.9557	2.44366	28.8301	2.14955	27.414	1.65937	24.5456	2.04788	43.572	1.6521
JADES-GS-53.08649-27.85919	57378	3.36957	2.50176	21.4592	2.78861	39.5779	2.80676	39.941	3.14808	46.8399	2.72325	54.1019	2.17497	46.8399	2.62884	92.5905	2.02247
JADES-GS-53.13848-27.85853	58589	0.646318	1.89175	16.7752	1.81913	21.5318	1.77919	19.7889	1.96437	17.0657	2.01884	17.3925	1.77193	15.7222	2.38557	30.9361	1.85181
JADES-GS-53.12002-27.85644	62446	-0.450244	3.14445	17.0657	3.06456	20.6241	3.4204	18.4092	2.7995	21.8586	2.43277	23.3836	2.09509	33.8046	2.87212	43.9351	2.30568
JADES-GS-53.12021-27.85633	62600	4.93816	4.28458	32.6427	4.21196	43.9351	4.68399	35.0028	3.88517	51.9233	3.631	64.2687	2.84307	92.5905	3.77624	109.293	3.20254
JADES-GS-53.10540-27.85388	66482	6.93521	1.70657	9.04119	1.80098	14.3788	1.73562	11.7281	1.77193	12.9627	1.40883	23.6741	1.18734	41.7565	1.43424	27.0873	1.23817
JADES-GS-53.08643-27.84553	76572	0.0624532	2.50176	17.9371	2.56712	19.208	2.67968	18.155	3.07909	19.4258	2.23306	17.8645	1.74651	71.1676	2.13866	43.2089	1.73925
JADES-GS-53.11048-27.84190	79970	1.26359	2.28027	10.2757	2.02973	8.82333	2.09872	10.1305	2.18949	13.6526	1.7683	11.5466	1.5577	15.8675	2.14229	18.0824	1.86633
JADES-GS-53.11493-27.83938	81867	4.82923	3.03915	19.7163	2.94837	17.8282	3.11177	8.7144	2.72325	16.049	2.84307	16.3395	2.44729	59.5484	3.43856	31.8802	2.79224
JADES-GS-53.13342-27.83909	82060	-1.00579	6.13639	11.3287	5.41019	30.8635	5.95484	37.0362	5.15602	45.0244	4.93816	63.5425	4.24827	61.727	5.62805	82.0606	4.57506
JADES-GS-53.07315-27.83312	86916	4.03041	3.21707	33.3326	3.30421	20.3699	3.14445	25.0176	2.87212	31.7349	2.61432	36.31	2.16044	93.3167	3.10814	70.4414	2.27301
JADES-GS-53.06665-27.83186	87778	10.7478	3.9941	16.1943	3.95779	28.5034	4.03041	23.9646	3.73993	31.9165	4.17565	26.1069	3.51481	83.513	4.90185	58.4591	3.66731
JADES-GS-53.15632-27.83128	88172	1.61943	2.75956	13.7252	2.33473	17.5014	2.55259	9.51322	2.25485	17.6467	2.14955	17.574	1.55407	18.5544	2.56712	35.7653	2.00794
JADES-GS-53.16610-27.82750	90864	2.90843	1.98616	10.6751	1.6049	12.0549	1.73562	10.6751	1.57585	11.365	1.59401	13.7978	1.30353	34.2766	2.13866	24.2551	1.85181
JADES-GS-53.08631-27.82396	93770	1.10019	2.68331	47.203	2.58527	55.5543	2.83944	42.1196	2.51628	44.6613	2.86849	46.1137	2.51991	102.757	3.2098	99.4894	2.54533
JADES-GS-53.16579-27.82178	95969	1.86996	1.72472	11.5103	1.45966	13.0353	1.59038	10.4573	1.663	13.3621	1.11835	14.1972	1.08204	41.0303	1.47782	26.7242	1.27448
JADES-GS-53.16634-27.82155	96216	1.24906	1.46692	0.0450244	1.29264	1.88086	1.42698	9.47691	1.36889	12.4543	1.14377	10.7114	1.08204	11.474	1.40157	8.53285	1.26359
JADES-GS-53.07748-27.81928	98376	4.82923	2.70146	23.1295	2.45092	21.0235	2.65789	19.208	2.41825	21.8949	2.45456	29.3748	2.39646	41.7565	2.97016	36.31	2.2839
JADES-GS-53.17602-27.81739	99915	0.293022	2.0261	4.03041	1.50686	15.7585	1.663	9.22274	1.92443	11.7644	1.289	14.3061	1.2418	16.3758	1.70294	30.9361	1.37615
JADES-GS-53.15579-27.81520	101683	5.37388	2.29116	15.2502	1.73925	14.2335	2.08782	12.2002	2.30932	13.5436	1.16192	32.8969	1.18371	16.4484	1.51413	12.6359	1.35799
JADES-GS-53.08745-27.81492	101868	0.2952	4.82923	56.6436	4.86554	49.3816	4.93816	49.7447	4.50244	67.8997	7.37093	78.4296	5.04709	63.1794	7.66141	167.752	5.30126
JADES-GS-53.09856-27.81024	105311	-0.504709	2.8467	20.2247	2.79587	16.5574	2.89391	13.3621	2.62158	19.0264	3.43856	14.996	2.66515	70.8045	4.13934	44.2982	3.07183
JADES-GS-53.16735-27.80750	107324	-0.682628	2.7995	0.998525	2.21128	23.6015	2.647	20.261	2.93748	20.2973	1.55044	20.0068	1.43788	19.7526	1.98979	20.6604	1.57585
JADES-GS-53.13907-27.80252	110547	2.5889	2.09872	12.8537	1.63032	13.7615	1.94259	11.6192	2.18586	11.8734	1.33621	21.7134	1.27085	33.5504	1.73562	20.7693	1.44877
JADES-GS-53.15283-27.80194	110895	-1.02757	1.79008	9.8037	1.39067	10.6025	1.4524	9.04119	1.69568	8.85964	1.07841	13.6162	1.02757	16.8478	1.48145	12.0549	1.25269
JADES-GS-53.18393-27.79999	112098	-0.493816	2.83944	28.3944	2.00794	31.6986	2.30568	21.8586	2.647	33.5504	1.88449	32.4611	2.42914	59.9115	2.62158	34.8939	2.19676
JADES-GS-53.17685-27.79679	114111	3.95779	4.21196	12.999	3.46397	28.9391	3.51118	14.6329	3.45671	20.0431	2.21491	22.0765	2.44366	46.8399	2.65789	22.7301	2.08419
JADES-GS-53.11818-27.79301	116352	7.00783	3.73993	38.8517	2.94474	40.6672	3.62374	32.8969	3.92148	34.5308	1.94259	68.6259	1.7683	77.3403	2.45456	46.4768	1.85544
JADES-GS-53.13563-27.79184	117085	16.049	3.21707	37.0362	2.51265	46.1137	2.86486	36.1285	3.05004	34.0225	1.61943	34.2766	1.52865	34.4219	2.06604	48.6554	1.68478
JADES-GS-53.12717-27.78664	121233	6.20901	4.06672	40.3041	3.22433	38.8517	3.88517	31.1177	4.3572	33.9135	2.14955	60.2746	1.94622	82.0606	2.59616	54.465	2.09146
JADES-GS-53.18224-27.77182	132571	-0.3631	1.2418	10.8567	1.15466	9.69477	1.2999	8.02451	1.35436	9.00488	1.04573	10.1668	1.01668	37.3993	1.30716	22.2217	1.15466
JADES-GS-53.19311-27.77004	134552	0.101668	1.36162	13.2168	1.24543	15.5044	1.36162	11.474	1.69205	11.5466	1.22002	13.8341	1.08204	29.8105	1.27811	22.9116	1.23817
JADES-GS-53.15984-27.77004	134569	0	0	33.26	2.50902	25.7801	2.30932	14.8871	2.05515	21.5681	2.74504	31.3355	2.1314	53.0126	3.18802	29.4837	2.63974
JADES-GS-53.13422-27.76891	135819	6.49949	1.89538	21.0598	1.50686	20.5515	1.8155	14.8145	1.97163	14.3424	1.15829	15.1776	1.03483	34.7124	1.4524	20.8419	1.23091
JADES-GS-53.19207-27.76662	138085	-0.548281	2.77045	32.9695	2.3892	33.1147	2.86849	33.9498	3.50391	33.5504	2.28753	45.7506	1.98253	55.9174	2.32021	53.3757	2.05515
JADES-GS-53.13969-27.76123	142127	1.03847	2.05151	6.57211	1.76467	13.2168	1.94985	13.6889	1.95348	16.4484	2.05151	17.0657	1.47782	15.1776	2.25485	20.261	1.99705
JADES-GS-53.18857-27.75788	144467	7.47986	2.49087	15.7948	1.85181	13.2168	2.18586	13.3984	2.61069	15.0323	1.56133	16.9205	1.85181	53.7388	1.91717	30.3552	1.7102
JADES-GS-53.18810-27.75198	148759	0.453875	2.76319	19.2443	2.04788	19.2443	2.37467	18.1187	2.87212	19.6437	1.50323	19.4258	1.79734	48.2923	1.86996	36.6731	1.61943
JADES-GS-53.18932-27.74583	151748	3.95779	1.89175	12.3817	1.52865	12.9627	1.78645	8.31499	1.89538	11.0382	1.34347	11.0019	1.36889	27.3051	1.60127	18.5181	1.44514
JADES-GS-53.14635-27.74254	153152	5.95484	1.663	17.8645	1.36526	15.9038	1.64847	12.8174	1.9208	11.9823	1.289	11.8371	1.05662	28.2492	1.4052	17.7919	1.22728
JADES-GS-53.17488-27.74187	153433	6.28163	1.66663	14.4877	1.34347	10.7841	1.48145	7.37093	1.69205	12.3817	1.41246	15.2502	1.68841	26.47	1.71383	15.577	1.58675
JADES-GS-53.16957-27.73805	154775	6.60842	4.46613	73.7093	3.35504	74.7986	3.73993	68.2628	3.95779	65.358	2.60343	65.7211	2.88301	175.377	2.89028	112.561	2.68694
JADES-GS-53.16190-27.73519	155593	10.421	2.77408	34.2403	2.08419	40.6672	2.44003	40.6672	2.90117	40.3041	1.89538	37.3993	2.11324	74.0724	2.20765	58.8222	1.97889
JADES-GS-53.07688-27.86966	173624	7.262	3.12992	27.5593	3.47487	42.4827	3.47124	42.8458	3.84886	48.2923	3.02099	43.2089	2.51265	31.2266	2.87212	63.1794	2.18586
JADES-GS-53.06058-27.86602	175729	-5.22864	4.10303	28.6123	3.66731	41.3934	3.84886	35.6927	3.44582	36.31	3.55112	39.2148	2.91932	42.8458	4.50244	70.8045	3.23885
JADES-GS-53.06035-27.86354	177322	-2.05878	4.64768	18.627	3.54022	28.5034	3.53659	21.8949	3.37683	20.8782	3.02099	32.098	2.69783	31.6623	3.9941	52.2864	3.0573
JADES-GS-53.06028-27.86353	177323	1.25633	2.91206	18.627	2.48723	27.7045	2.3892	17.7919	2.26937	17.574	1.98616	20.0431	1.8155	20.6967	2.87212	49.7447	2.09146
JADES-GS-53.07302-27.86139	178669	3.03188	1.3943	15.4317	1.44151	16.4484	1.4524	11.8371	1.6521	13.2168	1.37252	15.4681	1.06388	42.1196	1.36889	23.4926	1.12198
JADES-GS-53.08740-27.86040	179483	-0.468399	1.77919	25.4533	1.58675	31.4808	1.73925	28.2855	1.92806	28.7212	1.76103	32.5701	1.42698	27.2325	1.85181	54.465	1.44877
JADES-GS-53.08737-27.86031	179485	2.26574	3.3732	55.1912	3.09361	71.5307	3.45308	73.7093	3.77624	72.2569	3.45308	96.9477	2.62158	96.5846	3.23159	151.05	2.42551
JADES-GS-53.07542-27.85520	183306	5.95484	1.67389	31.3718	1.74651	34.2403	1.63758	29.2295	1.71746	31.3718	1.5105	30.573	1.25269	108.93	1.53228	60.2746	1.1946
JADES-GS-53.06983-27.85313	184824	6.93521	1.97163	14.4877	2.01884	13.3984	1.9208	11.9823	2.00794	14.1609	1.70294	22.0402	1.47419	43.572	1.82639	23.7104	1.43061
JADES-GS-53.10604-27.84822	187025	27.7408	6.60842	102.757	6.10008	119.46	6.35425	95.1322	6.1727	103.483	3.66731	216.044	3.04641	464.768	4.24827	241.098	3.56201
JADES-GS-53.10529-27.84790	187193	14.7419	4.68399	47.203	4.10303	43.2089	4.53875	35.1844	3.95779	41.7565	3.42403	61.727	2.51628	84.2392	3.46034	59.9115	3.11903
JADES-GS-53.09017-27.84211	189345	15.4317	3.12992	41.7565	3.15171	46.8399	3.05367	54.1019	3.28605	47.5661	2.32021	43.9351	1.98253	67.8997	2.20402	52.6495	1.83002
JADES-GS-53.13676-27.83745	190996	-1.02757	3.16986	15.7948	3.29695	19.3895	3.30421	20.2973	2.83944	23.892	2.80676	21.9675	2.23306	24.1825	3.55112	38.4886	2.7523
JADES-GS-53.15717-27.83709	191095	-3.9941	2.94111	14.0883	2.49087	22.4396	2.71962	17.5377	2.46182	20.0431	2.37467	27.5956	1.95348	34.9302	2.80676	46.1137	2.32747
JADES-GS-53.15861-27.83407	192042	3.43129	4.97447	10.4936	4.32089	38.4886	4.64768	38.8517	4.3572	40.3041	4.32089	37.3993	3.3151	39.941	5.19233	50.834	3.95779
JADES-GS-53.10143-27.82090	196565	7.04414	4.61137	50.834	4.75661	51.1971	6.02746	49.3816	4.42982	53.3757	5.51912	91.8643	4.57506	118.734	6.20901	94.406	4.93816
JADES-GS-53.09913-27.82053	196661	6.46318	4.75661	63.9056	4.90185	64.6318	4.93816	52.6495	4.53875	60.2746	5.88222	80.2451	4.61137	98.7632	6.71735	84.2392	4.68399
JADES-GS-53.18404-27.79783	203038	-1.92806	1.97163	10.9293	1.72472	11.1835	1.59764	7.84296	1.87723	10.312	1.55407	11.7644	1.68841	36.31	1.90991	20.733	1.65937
JADES-GS-53.19105-27.79731	203173	7.84296	3.66731	27.0146	2.63247	33.2963	2.9048	30.101	3.36594	36.1648	2.0733	41.3934	1.94622	82.7868	2.51628	58.4591	2.13503
JADES-GS-53.18375-27.79389	203955	6.68104	3.45308	23.3473	2.26211	29.4111	2.55622	37.7624	3.01373	42.1196	1.90264	45.0244	1.69568	107.478	2.15318	71.1676	1.80824
JADES-GS-53.11353-27.79348	204022	19.5348	5.04709	37.3993	4.7203	42.4827	4.3572	45.3875	3.9941	49.3816	2.99921	51.9233	2.952	235.289	3.92148	120.549	2.83218
JADES-GS-53.18301-27.78945	205144	-0.0599115	2.01884	9.8037	1.79371	11.5829	2.04788	10.312	1.89901	12.418	1.82276	17.2836	1.44514	33.4052	2.00068	21.0961	1.8736
JADES-GS-53.18354-27.77015	211388	-1.55407	2.71962	15.105	2.31658	34.8576	2.77408	32.1343	3.43856	35.0755	2.14592	35.3296	1.7102	42.4827	1.99342	84.9654	1.8627
JADES-GS-53.19355-27.76663	212553	2.40372	1.40157	5.91853	1.1946	8.56916	1.42335	5.04709	1.64121	6.68104	1.14377	6.1727	0.987632	29.9194	1.28537	17.0657	1.20549
JADES-GS-53.17869-27.75126	216608	12.0186	5.55543	83.1499	4.50244	95.4953	5.11971	101.305	5.95484	102.031	4.17565	115.103	4.93816	134.347	4.46613	135.436	3.88517
JADES-GS-53.16241-27.75070	216763	4.03041	1.46329	15.4681	1.33984	14.0883	1.45966	14.3061	1.63395	15.7222	1.25633	15.3591	1.14377	38.4886	1.44151	21.4229	1.31079
JADES-GS-53.17258-27.74392	217704	39.2148	5.0834	141.972	3.9941	203.699	4.75661	229.479	5.26495	230.932	4.21196	227.664	4.32089	421.196	4.3572	344.582	3.60921
JADES-GS-53.18478-27.74404	217926	6.35425	2.55622	10.7478	1.98253	8.42392	2.30568	7.66141	2.63974	21.9312	1.89901	39.2148	2.21854	83.8761	2.23306	66.4473	1.99342
JADES-GS-53.16137-27.73766	219000	14.052	2.8576	33.7683	2.14955	39.5779	2.46545	47.9292	3.06093	69.7152	1.85544	230.932	2.08782	337.683	2.14955	314.082	1.95348
JADES-GS-53.16869-27.73720	219057	11.1835	4.7203	28.2129	3.47487	31.6623	4.13934	23.6378	4.06672	33.8046	2.69057	27.523	3.00284	94.0429	2.97016	56.2805	2.50902
JADES-GS-53.16781-27.73614	219195	1.08204	2.66515	25.6349	2.00794	28.9391	2.44366	25.5259	2.79224	27.5956	1.83002	33.8409	2.04062	79.882	2.07693	59.5484	1.87723
JADES-GS-53.10019-27.75029	233965	20.0794	4.42982	32.3522	3.84886	28.6123	4.10303	29.3748	4.17565	23.7104	3.14445	23.3836	2.64337	92.5905	3.73993	46.4768	3.0101
JADES-GS-53.07437-27.74524	234895	6.5358	2.12413	16.2306	1.90264	17.0294	1.93532	10.893	1.82276	12.8174	1.80824	12.4906	1.59401	28.6486	2.3892	21.8586	1.94985
JADES-GS-53.09161-27.73936	236107	0.238557	1.99705	8.49654	1.79008	11.6555	1.84455	9.00488	1.78645	12.6722	1.72109	12.1275	1.51776	42.1196	2.20039	21.6771	1.92806
JADES-GS-53.10175-27.75214	245285	4.61137	2.91206	17.9371	2.56349	13.1805	2.69057	13.3621	2.62158	13.3984	1.96074	14.8871	1.65937	22.5848	2.37467	15.0686	2.05515
